# Supplementary material for: Evaluation of Different Registration Algorithms to Reduce Motion Artifacts in CT-Thermography (CTT)
Source: Diagnostics (Basel). 2023 Jun 15;13(12):2076. doi: 10.3390/diagnostics13122076 (PMC10296896; doi:10.3390/diagnostics13122076)
Supplement: Supplementary file 1 [file diagnostics-13-02076-s001.zip]

Archive with 1 entries (1 files):
- diagnostics-2382635-supplementary.pdf
